# Supplementary material for: Bis(furan-2-ylcarbon­yl) diselenide
Source: Acta Crystallogr Sect E Struct Rep Online. 2011 Jun 4;67(Pt 7):o1586. doi: 10.1107/S160053681102085X (PMC3152040; doi:10.1107/S160053681102085X)
Supplement: Supplementary file 1 [file e-67-o1586-sup1.cif]

##############################################################################
#                                                                            #
# This CIF contains the data in a paper accepted for publication in          #
# Acta Crystallographica Section E. It conforms to the requirements of       #
# Notes for Authors for Acta Crystallographica Section E, and has been       #
# peer reviewed under the auspices of the IUCr Commission on Journals.       #
#                                                                            #
# Full details of the Crystallographic Information File format               #
# are given in the paper "The Crystallographic Information File (CIF):       #
# a New Standard Archive File for Crystallography" by S. R. Hall, F. H.      #
# Allen and I. D. Brown [Acta Cryst. (1991), A47, 655-685].                  #
#                                                                            #
# The current version of the core CIF dictionary is obtainable from          #
# ftp://ftp.iucr.org/pub/cif_core.dic.                                       #
#                                                                            #
# Software is freely available for graphical display of the structure(s)     #
# in this CIF. For information consult the CIF software page                 #
# http://www.iucr.org/resources/cif/software.                                #
#                                                                            #
# This file may be used for bona fide research purposes within the           #
# scientific community so long as proper attribution is given to the journal # 
# article from which it was obtained.                                        #
#                                                                            #
##############################################################################
data_global
_audit_creation_method     'by CrystalStructure 4.0'
_journal_date_recd_electronic     2011-05-24
_journal_date_accepted     2011-05-30
_journal_name_full     'Acta Crystallographica, Section E'
_journal_year     2011
_journal_volume     67
_journal_issue      7
_journal_page_first     o1586
_journal_page_last     o1586
_journal_paper_category     QO
_journal_coeditor_code     LH5259
_publ_contact_author_name     'Alexandra M.Z. Slawin'
_publ_contact_author_address
;
School of Chemistry
University of St Andrews
St Andrews
Fife KY16 9ST
Scotland
;
_publ_contact_author_email     'amzs@st-and.ac.uk'
_publ_contact_author_fax     '01334 463384'
_publ_contact_author_phone     '01334 467280'
_publ_section_title
;
Bis(furan-2-ylcarbonyl) diselenide
;
loop_
    _publ_author_name
    _publ_author_footnote
    _publ_author_address
    'Cordes, David B.' .
;
School of Chemistry
University of St Andrews
St Andrews
Fife KY16 9ST
Scotland
;
    'Hua, Guoxiong' .
;
School of Chemistry
University of St Andrews
St Andrews
Fife KY16 9ST
Scotland
;
    'Slawin, Alexandra M. Z.' .
;
School of Chemistry
University of St Andrews
St Andrews
Fife KY16 9ST
Scotland
;
    'Woollins, J. Derek' .
;
School of Chemistry
University of St Andrews
St Andrews
Fife KY16 9ST
Scotland
;
data_I
_chemical_name_systematic
;
Bis(furan-2-ylcarbonyl) diselenide
;
_chemical_formula_moiety     'C10 H6 O4 Se2'
_chemical_formula_sum     'C10 H6 O4 Se2'
_chemical_formula_iupac     'C10 H6 O4 Se2'
_chemical_formula_weight     348.07
_chemical_melting_point     ?
_symmetry_cell_setting     orthorhombic
_symmetry_space_group_name_H-M     'P 21 21 2'
_symmetry_space_group_name_Hall     'P 2 2ab'
loop_
    _symmetry_equiv_pos_site_id
    _symmetry_equiv_pos_as_xyz
    1 '+X,+Y,+Z'
    2 '1/2+X,1/2-Y,-Z'
    3 '1/2-X,1/2+Y,-Z'
    4 '-X,-Y,+Z'
_cell_length_a     9.615(8)
_cell_length_b     14.132(14)
_cell_length_c     3.991(4)
_cell_angle_alpha     90.0000
_cell_angle_beta     90.0000
_cell_angle_gamma     90.0000
_cell_volume     542.4(9)
_cell_formula_units_Z     2
_cell_measurement_reflns_used     1723
_cell_measurement_theta_min     2.12
_cell_measurement_theta_max     26.35
_cell_measurement_temperature     125
_exptl_crystal_description     prism
_exptl_crystal_colour     colourless
_exptl_crystal_size_max     0.180
_exptl_crystal_size_mid     0.120
_exptl_crystal_size_min     0.030
_exptl_crystal_density_diffrn     2.131
_exptl_crystal_density_meas     ?
_exptl_crystal_density_method     'not measured'
_exptl_crystal_F_000     332.00
_exptl_absorpt_coefficient_mu     6.812
_exptl_absorpt_correction_type     multi-scan
_exptl_absorpt_process_details     '(REQAB; Rigaku, 1998)'
_exptl_absorpt_correction_T_min     0.384
_exptl_absorpt_correction_T_max     0.815
_diffrn_ambient_temperature     125
_diffrn_radiation_type     'Mo K\a'
_diffrn_radiation_wavelength     0.71075
_diffrn_measurement_device_type     'Rigaku Saturn70'
_diffrn_measurement_method     \w
_diffrn_detector_area_resol_mean     14.629
_diffrn_reflns_number     1716
_diffrn_reflns_av_R_equivalents     0.0570
_diffrn_reflns_theta_max     25.00
_diffrn_reflns_theta_full     25.00
_diffrn_measured_fraction_theta_max     0.953
_diffrn_measured_fraction_theta_full     0.953
_diffrn_reflns_limit_h_min     -9
_diffrn_reflns_limit_h_max     11
_diffrn_reflns_limit_k_min     -12
_diffrn_reflns_limit_k_max     16
_diffrn_reflns_limit_l_min     -4
_diffrn_reflns_limit_l_max     4
_diffrn_standards_number     0
_diffrn_standards_interval_count     .
_diffrn_standards_decay_%     ?
_refine_special_details
;
Refinement was performed using all reflections. The weighted <i>R</i>-factor
(<i>wR</i>) and goodness of fit (<i>S</i>) are based on <i>F</i>^2^.
<i>R</i>-factor (gt) are based on <i>F</i>. The threshold expression of
<i>F</i>^2^ > 2.0 \s(<i>F</i>^2^) is used only for calculating <i>R</i>-factor
(gt).
;
_reflns_number_total     895
_reflns_number_gt     873
_reflns_threshold_expression     F^2^>2\s(F^2^)
_refine_ls_structure_factor_coef     Fsqd
_refine_ls_R_factor_gt     0.0502
_refine_ls_wR_factor_ref     0.1312
_refine_ls_goodness_of_fit_ref     1.090
_refine_ls_number_reflns     895
_refine_ls_number_parameters     73
_refine_ls_number_restraints     0
_refine_ls_hydrogen_treatment     constr
_refine_ls_weighting_scheme     calc
_refine_ls_weighting_details
            'w = 1/[\s^2^(Fo^2^)+(0.0809P)^2^+2.1662P] where P=(Fo^2^+2Fc^2^)/3'
_atom_sites_solution_hydrogens     geom
_atom_sites_solution_primary     direct
_atom_sites_solution_secondary     difmap
_refine_ls_shift/su_max     0.000
_refine_diff_density_max     1.630
_refine_diff_density_min     -2.070
_refine_ls_extinction_method     none
_refine_ls_extinction_coef     ?
_refine_ls_abs_structure_details     'Flack (1983), 322 Friedel pairs'
_refine_ls_abs_structure_Flack     0.03(5)
loop_
    _atom_type_symbol
    _atom_type_description
    _atom_type_scat_dispersion_real
    _atom_type_scat_dispersion_imag
    _atom_type_scat_source
    'C' 'C' 0.0033 0.0016
;
International Tables for Crystallography
(1992, Vol. C, Tables 4.2.6.8 and 6.1.1.4)
;
    'H' 'H' 0.0000 0.0000
;
International Tables for Crystallography
(1992, Vol. C, Table 6.1.1.4)
;
    'O' 'O' 0.0106 0.0060
;
International Tables for Crystallography
(1992, Vol. C, Tables 4.2.6.8 and 6.1.1.4)
;
    'Se' 'Se' -0.0929 2.2259
;
International Tables for Crystallography
(1992, Vol. C, Tables 4.2.6.8 and 6.1.1.4)
;
_computing_data_collection     'CrystalClear (Rigaku, 2009)'
_computing_cell_refinement     'CrystalClear (Rigaku, 2009)'
_computing_data_reduction     'CrystalClear (Rigaku, 2009)'
_computing_structure_solution     'SHELXS97 (Sheldrick, 2008)'
_computing_structure_refinement     'SHELXL97 (Sheldrick, 2008)'
_computing_molecular_graphics     'CrystalStructure 4.0 (Rigaku, 2010)'
_computing_publication_material     'CrystalStructure 4.0 (Rigaku, 2010)'
loop_
    _atom_site_type_symbol
    _atom_site_label
    _atom_site_fract_x
    _atom_site_fract_y
    _atom_site_fract_z
    _atom_site_U_iso_or_equiv
    _atom_site_adp_type
    _atom_site_calc_flag
    _atom_site_refinement_flags
    _atom_site_occupancy
    _atom_site_symmetry_multiplicity
    _atom_site_disorder_assembly
    _atom_site_disorder_group
    Se Se(1) -0.03886(8) 0.42284(5) -0.0428(2) 0.0223(4) Uani d . 1.0 4 . .
    O O(1) 0.2214(7) 0.4163(5) 0.2824(18) 0.0307(15) Uani d . 1.0 4 . .
    O O(3) -0.0133(6) 0.2267(4) 0.1408(17) 0.0245(14) Uani d . 1.0 4 . .
    C C(1) 0.1221(8) 0.3698(6) 0.202(3) 0.0220(19) Uani d . 1.0 4 . .
    C C(2) 0.1076(9) 0.2689(6) 0.257(3) 0.0221(18) Uani d . 1.0 4 . .
    C C(4) -0.0020(10) 0.1321(6) 0.230(3) 0.029(3) Uani d . 1.0 4 . .
    C C(5) 0.1174(9) 0.1177(6) 0.407(3) 0.030(2) Uani d . 1.0 4 . .
    C C(6) 0.1870(9) 0.2064(6) 0.420(3) 0.029(2) Uani d . 1.0 4 . .
    H H(4) -0.0677 0.0843 0.1754 0.0354 Uiso calc R 1.0 4 . .
    H H(5) 0.1481 0.0598 0.5026 0.0358 Uiso calc R 1.0 4 . .
    H H(6) 0.2737 0.2190 0.5251 0.0346 Uiso calc R 1.0 4 . .
loop_
    _atom_site_aniso_label
    _atom_site_aniso_U_11
    _atom_site_aniso_U_22
    _atom_site_aniso_U_33
    _atom_site_aniso_U_12
    _atom_site_aniso_U_13
    _atom_site_aniso_U_23
    Se(1) 0.0186(5) 0.0255(5) 0.0228(5) -0.0008(4) -0.0037(4) -0.0008(4)
    O(1) 0.019(3) 0.029(3) 0.044(4) -0.003(3) -0.004(3) -0.003(4)
    O(3) 0.017(3) 0.023(3) 0.033(4) -0.002(3) 0.000(3) 0.001(3)
    C(1) 0.011(4) 0.039(5) 0.016(5) 0.002(4) -0.002(4) -0.006(4)
    C(2) 0.016(4) 0.031(4) 0.019(5) 0.001(4) 0.006(4) -0.008(4)
    C(4) 0.030(5) 0.021(4) 0.038(6) -0.004(4) 0.004(4) -0.002(4)
    C(5) 0.024(4) 0.025(4) 0.041(6) 0.007(4) 0.003(5) 0.006(5)
    C(6) 0.011(4) 0.039(5) 0.037(6) 0.007(4) -0.007(4) -0.004(5)
_geom_special_details
;
ENTER SPECIAL DETAILS OF THE MOLECULAR GEOMETRY
;
loop_
    _geom_bond_atom_site_label_1
    _geom_bond_atom_site_label_2
    _geom_bond_site_symmetry_1
    _geom_bond_site_symmetry_2
    _geom_bond_distance
    _geom_bond_publ_flag
    Se(1) Se(1) . 4_565 2.305(3) n
    Se(1) C(1) . . 1.977(9) n
    O(1) C(1) . . 1.203(11) n
    O(3) C(2) . . 1.386(11) n
    O(3) C(4) . . 1.388(10) n
    C(1) C(2) . . 1.449(12) n
    C(2) C(6) . . 1.337(13) n
    C(4) C(5) . . 1.363(14) n
    C(5) C(6) . . 1.422(12) n
    C(4) H(4) . . 0.950 no
    C(5) H(5) . . 0.950 no
    C(6) H(6) . . 0.950 no
loop_
    _geom_angle_atom_site_label_1
    _geom_angle_atom_site_label_2
    _geom_angle_atom_site_label_3
    _geom_angle_site_symmetry_1
    _geom_angle_site_symmetry_2
    _geom_angle_site_symmetry_3
    _geom_angle
    _geom_angle_publ_flag
    Se(1) Se(1) C(1) 4_565 . . 96.0(3) n
    C(2) O(3) C(4) . . . 105.3(7) n
    Se(1) C(1) O(1) . . . 123.1(7) n
    Se(1) C(1) C(2) . . . 111.9(6) n
    O(1) C(1) C(2) . . . 125.0(8) n
    O(3) C(2) C(1) . . . 117.0(8) n
    O(3) C(2) C(6) . . . 110.9(8) n
    C(1) C(2) C(6) . . . 132.0(9) n
    O(3) C(4) C(5) . . . 110.0(8) n
    C(4) C(5) C(6) . . . 106.5(8) n
    C(2) C(6) C(5) . . . 107.2(8) n
    O(3) C(4) H(4) . . . 125.009 no
    C(5) C(4) H(4) . . . 125.002 no
    C(4) C(5) H(5) . . . 126.736 no
    C(6) C(5) H(5) . . . 126.737 no
    C(2) C(6) H(6) . . . 126.404 no
    C(5) C(6) H(6) . . . 126.395 no
loop_
    _geom_torsion_atom_site_label_1
    _geom_torsion_atom_site_label_2
    _geom_torsion_atom_site_label_3
    _geom_torsion_atom_site_label_4
    _geom_torsion_site_symmetry_1
    _geom_torsion_site_symmetry_2
    _geom_torsion_site_symmetry_3
    _geom_torsion_site_symmetry_4
    _geom_torsion
    _geom_torsion_publ_flag
    Se(1) Se(1) C(1) O(1) 4_565 . . . -3.6(7) no
    Se(1) Se(1) C(1) C(2) 4_565 . . . 178.9(5) no
    C(1) Se(1) Se(1) C(1) . . 4_565 4_565 -120.5(3) no
    C(2) O(3) C(4) C(5) . . . . 2.9(10) no
    C(4) O(3) C(2) C(1) . . . . -178.9(7) no
    C(4) O(3) C(2) C(6) . . . . -2.5(9) no
    Se(1) C(1) C(2) O(3) . . . . -1.3(10) no
    Se(1) C(1) C(2) C(6) . . . . -176.7(7) no
    O(1) C(1) C(2) O(3) . . . . -178.8(8) no
    O(1) C(1) C(2) C(6) . . . . 5.7(16) no
    O(3) C(2) C(6) C(5) . . . . 1.3(11) no
    C(1) C(2) C(6) C(5) . . . . 176.9(9) no
    O(3) C(4) C(5) C(6) . . . . -2.1(11) no
    C(4) C(5) C(6) C(2) . . . . 0.5(11) no
