# Supplementary material for: Bis(furan-2-ylcarbon­yl) diselenide
Source: Acta Crystallogr Sect E Struct Rep Online. 2011 Jun 4;67(Pt 7):o1586. doi: 10.1107/S160053681102085X (PMC3152040; doi:10.1107/S160053681102085X)
Supplement: Supplementary file 2 [file e-67-o1586-Isup2.hkl]

# 
# h,k,l, Fc-squared, Fo-squared, sigma(Fo-squared) and status flag 
# 
data_I
_shelx_title ' _Hua30a-2' 
_shelx_refln_list_code          4 
_shelx_F_calc_maximum      136.12 
_exptl_crystal_F_000       332.00 
_reflns_d_resolution_high  0.8411 
 
loop_ 
 _symmetry_equiv_pos_as_xyz 
 'x, y, z' 
 'x+1/2, -y+1/2, -z' 
 '-x+1/2, y+1/2, -z' 
 '-x, -y, z' 
 
_cell_length_a     9.6154 
_cell_length_b    14.1316 
_cell_length_c     3.9915 
_cell_angle_alpha  90.000 
_cell_angle_beta   90.000 
_cell_angle_gamma  90.000 
 
_shelx_F_squared_multiplier     1.000 
 
loop_ 
 _refln_index_h 
 _refln_index_k 
 _refln_index_l 
 _refln_F_squared_calc 
 _refln_F_squared_meas 
 _refln_F_squared_sigma 
 _refln_observed_status 
   4   0   0     4276.37     4955.81     66.81 o 
   6   0   0      360.75      398.80     16.34 o 
   8   0   0        6.98        9.60      3.19 o 
  10   0   0      272.25      261.99     40.47 o 
   3   1   0     2715.85     3025.56     72.39 o 
   4   1   0     3286.08     3555.21     73.03 o 
   5   1   0      741.85      852.36     24.21 o 
   6   1   0     2615.21     2778.15     31.31 o 
   7   1   0      459.27      546.82     16.46 o 
   8   1   0     1835.98     1872.03     40.03 o 
   9   1   0      556.22      545.45     31.44 o 
  10   1   0      129.11      133.61     17.08 o 
  11   1   0     1587.35     1658.42     88.83 o 
   0   2   0      379.75      241.03      9.56 o 
   1   2   0       60.07       49.25      2.79 o 
   6   2   0      106.77      113.75     10.26 o 
   7   2   0     3874.97     2505.70    811.82 o 
   8   2   0      326.78      349.19     31.70 o 
   9   2   0      898.79     1037.50     38.53 o 
  10   2   0      918.23     1032.95     38.69 o 
  11   2   0      106.11       88.93     12.96 o 
   1   3   0     1380.75     1140.84     16.12 o 
   3   3   0      614.26      638.30     20.29 o 
   4   3   0     6660.67     4316.47   1420.71 o 
   5   3   0      711.16      848.86     10.56 o 
   7   3   0       15.09       19.71     10.88 o 
   8   3   0     3140.96     2334.69     65.95 o 
   9   3   0        9.51       12.98      6.76 o 
  10   3   0      166.65      179.07     31.34 o 
  11   3   0       13.18       31.53      7.21 o 
   0   4   0     3525.48     2575.90     35.15 o 
   1   4   0        3.77        0.70      1.87 o 
   2   4   0      620.24      510.36     36.23 o 
   3   4   0     8444.32     2945.66   2593.12 o 
   4   4   0       69.56       72.78     14.50 o 
   5   4   0     4377.24     4461.16     90.94 o 
   6   4   0        8.94       23.01      4.09 o 
   7   4   0     3109.06     3255.85     45.49 o 
   8   4   0        6.45       15.14      8.49 o 
   9   4   0     2050.72     2056.31     72.03 o 
  10   4   0      194.66      168.57     18.48 o 
  11   4   0      302.17      280.70     29.35 o 
   1   5   0     6313.38     4899.55    204.80 o 
   2   5   0     1128.02      888.55     38.69 o 
   4   5   0     3124.51     2924.84    151.88 o 
   5   5   0     2235.33     2529.53     87.02 o 
   6   5   0     1565.55     1642.03     19.96 o 
   7   5   0      156.13      125.78     13.22 o 
   8   5   0     1798.61     1856.05     30.69 o 
   9   5   0      408.72      430.64     27.61 o 
  10   5   0      480.74      543.94     41.77 o 
   0   6   0    18527.44    15718.65   1067.34 o 
   1   6   0      172.96      159.47     10.28 o 
   2   6   0     5389.56     4441.47    109.00 o 
   3   6   0        1.51       17.49      9.67 o 
   5   6   0      108.09      116.73      6.96 o 
   6   6   0        3.27       14.61      3.01 o 
   7   6   0      363.82      374.23     36.95 o 
   8   6   0      168.08      167.05     19.36 o 
   9   6   0       10.92        6.23      4.40 o 
  10   6   0      567.05      580.72     54.57 o 
   1   7   0     6068.88     4921.68     93.16 o 
   2   7   0       56.85       39.72      2.58 o 
   3   7   0     2894.45     2204.62     44.48 o 
   4   7   0      233.27      185.46     10.02 o 
   5   7   0      372.16      376.59     18.45 o 
   6   7   0      687.67      702.60     31.51 o 
   7   7   0      223.56      222.38     18.57 o 
   8   7   0      497.90      450.48     74.25 o 
   9   7   0      307.17      345.11     51.69 o 
  10   7   0        2.59       16.45      8.45 o 
   0   8   0     1432.46     1141.82     24.56 o 
   1   8   0       32.19       17.25      2.20 o 
   2   8   0      725.05      580.75     18.89 o 
   3   8   0     1175.91      965.54     12.29 o 
   4   8   0     1355.79     1214.73     14.90 o 
   5   8   0      890.97      884.78     57.16 o 
   6   8   0        1.55       10.47      2.49 o 
   7   8   0     1466.33     1506.95     47.04 o 
   8   8   0      958.76      725.68    274.55 o 
   9   8   0      307.02      349.79     53.74 o 
  10   8   0      682.89      666.81     66.54 o 
   1   9   0     1479.76     1203.23     35.43 o 
   2   9   0     1217.65     1137.04     34.22 o 
   3   9   0      798.52      683.83     32.82 o 
   4   9   0     3746.92     3347.77    136.44 o 
   5   9   0      453.68      364.40     28.95 o 
   6   9   0     1058.06     1208.87    100.06 o 
   7   9   0        8.16       10.59      8.73 o 
   8   9   0     1520.47     1719.43     94.41 o 
   9   9   0       30.35       26.37      9.20 o 
   0  10   0      210.86      214.95     13.98 o 
   1  10   0       83.25       65.69      5.88 o 
   2  10   0       19.64       17.58      4.58 o 
   3  10   0     3103.08     2778.40     60.02 o 
   4  10   0       38.77       30.02      2.86 o 
   5  10   0     2338.15     2160.38     43.53 o 
   6  10   0        0.03        3.12      3.06 o 
   7  10   0     1937.93     1268.86    315.14 o 
   8  10   0       47.58       26.49      7.63 o 
   9  10   0     1127.13     1113.29     92.38 o 
   1  11   0     1946.13     1767.67     36.04 o 
   2  11   0      923.54      828.96     23.55 o 
   3  11   0     1420.43     1356.02     60.33 o 
   4  11   0     1241.59     1086.39     69.82 o 
   5  11   0     1047.11     1018.89     64.61 o 
   6  11   0     1061.68     1034.79     38.03 o 
   7  11   0        0.16        9.68     15.31 o 
   8  11   0      859.71      949.60     90.46 o 
   0  12   0     1459.89     1384.41     40.78 o 
   1  12   0        0.55       11.74      5.35 o 
   2  12   0     1054.11     1034.25     36.14 o 
   3  12   0       34.68       14.57      4.28 o 
   4  12   0      917.59      826.65     79.21 o 
   5  12   0      381.53      409.37     47.06 o 
   6  12   0       21.46       11.62      8.01 o 
   7  12   0      348.99      390.78     71.51 o 
   8  12   0      255.40      233.61     28.01 o 
   1  13   0     2380.00     2518.28    114.21 o 
   2  13   0       30.01       24.86      4.85 o 
   3  13   0      471.23      524.23     20.25 o 
   4  13   0        3.05       10.81      9.67 o 
   5  13   0       73.50       65.40      7.85 o 
   6  13   0       15.21       29.16      8.88 o 
   7  13   0      101.58       73.98     15.88 o 
   0  14   0     2314.25     2346.29    372.47 o 
   1  14   0       23.34       31.02     14.98 o 
   2  14   0     1107.86     1248.66     53.01 o 
   3  14   0      147.76      153.22     15.82 o 
   4  14   0      650.98      741.40     28.88 o 
   5  14   0      191.02      200.82     20.39 o 
   6  14   0       60.11       37.99     11.32 o 
   1  15   0      351.49      404.58     29.10 o 
   2  15   0      271.23      253.05     25.00 o 
   3  15   0      280.91      254.96     25.53 o 
   4  15   0      840.42      995.96     52.87 o 
   5  15   0       20.80       24.14      4.81 o 
   0  16   0       12.89       17.86      8.17 o 
   1  16   0       41.47       37.24      6.59 o 
   2  16   0       24.34       20.64      4.91 o 
   3  16   0      530.14      545.42     33.41 o 
   0   0   1     9383.34    10029.63    963.52 o 
   1   0   1     2510.03     2611.89     44.46 o 
   2   0   1    15979.55    17070.14   1157.46 o 
   3   0   1      723.77      727.01     35.33 o 
   4   0   1     4216.83     4648.91    119.96 o 
   5   0   1       21.94       24.81      5.25 o 
   6   0   1      133.65      135.16      9.56 o 
   7   0   1       52.44       56.42      8.47 o 
   8   0   1      209.32      233.29     21.65 o 
   9   0   1      995.62     1068.84     78.94 o 
  10   0   1     1177.40     1253.42     75.09 o 
  11   0   1       99.16       82.68     17.22 o 
 -11   1   1      961.38     1006.01     75.66 o 
 -10   1   1      211.68      197.52     22.30 o 
  -9   1   1      603.61      608.19     52.35 o 
  -8   1   1      734.42      725.00     31.03 o 
  -7   1   1       61.77       52.03      9.26 o 
  -3   1   1     2748.00     3104.98     42.45 o 
  -2   1   1     4597.47     4709.06    269.90 o 
  -1   1   1    11789.21    12805.90   1230.22 o 
   0   1   1      329.82      316.63     10.44 o 
   1   1   1    12913.57    14076.24    956.17 o 
   2   1   1     4680.11     5047.02    216.22 o 
   3   1   1     2921.22     3154.15    116.71 o 
   5   1   1      220.61      227.68     17.11 o 
   7   1   1      105.77       85.01     22.46 o 
   8   1   1      731.11      764.74     17.14 o 
   9   1   1      659.68      664.54     54.16 o 
  10   1   1      228.00      236.70     24.92 o 
  11   1   1      860.09      922.65     76.30 o 
 -11   2   1       58.16       39.09      5.85 o 
 -10   2   1      681.90      706.23     28.65 o 
  -9   2   1      906.10      841.94    108.40 o 
  -8   2   1      420.30      418.16     35.87 o 
  -7   2   1     2770.15     2843.83    143.90 o 
  -6   2   1      381.10      366.96     20.24 o 
  -5   2   1     4719.12     5108.96    207.29 o 
  -4   2   1      478.52      463.00     16.05 o 
  -3   2   1     1852.40     1821.74     79.34 o 
  -2   2   1     1448.41     1492.61     21.01 o 
  -1   2   1     2135.51     2315.62     37.83 o 
   0   2   1     3231.61     3119.38     59.52 o 
   1   2   1     2432.39     2442.98     65.57 o 
   2   2   1     1776.44     1634.03     32.34 o 
   3   2   1     2070.17     1855.14    201.16 o 
   4   2   1      497.60      484.91     26.00 o 
   5   2   1     4715.19     5172.05    214.85 o 
   6   2   1      402.53      411.37     19.32 o 
   7   2   1     2991.23     3136.08    107.49 o 
   8   2   1      498.71      511.85     31.07 o 
   9   2   1      985.37     1057.46     45.06 o 
  10   2   1      587.56      636.06     52.97 o 
  11   2   1       99.97       77.39     15.11 o 
 -10   3   1      800.76      844.75     34.37 o 
  -9   3   1      392.65      420.67     27.86 o 
  -8   3   1     1969.00     2167.12     57.02 o 
  -7   3   1      262.91      272.68     36.36 o 
  -6   3   1     4148.72     4391.02    130.76 o 
  -5   3   1      856.00      888.95     19.30 o 
  -4   3   1     5580.76     5307.11    383.31 o 
  -3   3   1      706.26      706.20     67.76 o 
  -2   3   1     2544.38     2560.16    142.13 o 
  -1   3   1      710.22      751.19     29.04 o 
   0   3   1       85.82      109.54     10.41 o 
   1   3   1      787.37      835.20     37.83 o 
   2   3   1     2343.68     2379.45     88.91 o 
   3   3   1      577.87      625.52     25.61 o 
   4   3   1     5079.86     5314.51    247.75 o 
   5   3   1      831.99      870.52     66.42 o 
   6   3   1     3818.37     3875.88    112.13 o 
   7   3   1      252.03      239.74     13.40 o 
   8   3   1     1983.04     2011.43    134.17 o 
   9   3   1      375.62      328.62     40.44 o 
  10   3   1      752.73      864.63     60.75 o 
 -10   4   1      199.81      181.04     34.92 o 
  -9   4   1     1042.85     1108.64     41.66 o 
  -8   4   1      258.82      264.58     16.55 o 
  -7   4   1     3751.16     3752.35    136.37 o 
  -6   4   1      848.32      892.94     71.45 o 
  -5   4   1     4439.54     4577.35    195.10 o 
  -4   4   1      146.14      118.30     18.49 o 
  -3   4   1     2615.35     2233.58     44.61 o 
  -2   4   1      468.55      428.97     20.77 o 
  -1   4   1     1114.00     1110.82     44.67 o 
   0   4   1      614.44      596.62     30.94 o 
   1   4   1     1193.81     1175.47     27.42 o 
   2   4   1      421.38      388.05     13.13 o 
   3   4   1     2438.56     2290.16     45.31 o 
   4   4   1      224.45      194.78     14.10 o 
   5   4   1     4435.19     4727.24    238.58 o 
   6   4   1      827.74      848.56     36.99 o 
   7   4   1     3790.59     3741.87    119.58 o 
   8   4   1      200.50      163.47     31.15 o 
   9   4   1     1142.59     1158.03     62.60 o 
  10   4   1      189.37      207.71     30.82 o 
 -10   5   1      328.77      266.16     59.68 o 
  -9   5   1      203.99      180.10     40.32 o 
  -8   5   1     1050.47     1016.66     28.93 o 
  -7   5   1       51.52       50.89      5.29 o 
  -6   5   1     2090.85     2048.01    132.38 o 
  -5   5   1      388.15      396.48     14.02 o 
  -4   5   1     1640.48     1843.74     37.42 o 
  -3   5   1     2961.60     2959.83    119.81 o 
  -2   5   1     2036.31     1962.82     91.03 o 
  -1   5   1     6107.49     5664.27     83.96 o 
   0   5   1        4.71        2.40      2.19 o 
   1   5   1     5980.80     5544.26    139.48 o 
   2   5   1     1895.64     1765.24     31.59 o 
   3   5   1     3155.91     3082.43    231.21 o 
   4   5   1     1874.22     1637.92     35.32 o 
   5   5   1      322.01      288.84     28.87 o 
   6   5   1     2145.02     2033.23     78.61 o 
   7   5   1       82.86       55.58      6.96 o 
   8   5   1     1025.48      948.10     33.84 o 
   9   5   1      163.69      164.23     26.43 o 
  10   5   1      324.93      347.58     38.26 o 
 -10   6   1      755.76      656.09     55.60 o 
  -9   6   1      347.51      327.78     49.96 o 
  -8   6   1      317.71      351.38     51.14 o 
  -7   6   1       46.32       52.08      8.31 o 
  -6   6   1      124.95      111.23     14.68 o 
  -5   6   1      103.41      112.89     15.65 o 
  -4   6   1     2150.40     2140.65    194.29 o 
  -3   6   1      856.32      842.17     25.44 o 
  -2   6   1     6357.45     5802.96    394.39 o 
  -1   6   1       49.32       36.76      6.53 o 
   0   6   1     6987.88     6541.58    362.55 o 
   1   6   1       50.81       40.87     14.41 o 
   2   6   1     6350.47     5710.71    276.31 o 
   3   6   1      892.25      926.04     62.21 o 
   4   6   1     2033.73     1982.29    119.42 o 
   5   6   1      126.63      114.45      9.86 o 
   6   6   1      134.08      106.59     10.07 o 
   7   6   1       16.31       26.52      6.57 o 
   8   6   1      315.94      343.90     51.56 o 
   9   6   1      373.62      357.13     52.92 o 
  10   6   1      784.14      806.89     74.74 o 
 -10   7   1      167.45      135.24     24.69 o 
  -9   7   1      870.09      878.31     55.14 o 
  -8   7   1      131.37      127.86     21.98 o 
  -7   7   1      188.63      168.48     18.28 o 
  -6   7   1      238.75      190.44     22.93 o 
  -5   7   1      497.94      377.49     75.20 o 
  -4   7   1      382.88      356.12     12.84 o 
  -3   7   1     2002.05     1782.78     83.04 o 
  -2   7   1      923.38      840.60     33.91 o 
  -1   7   1     4312.21     3481.54    145.17 o 
   0   7   1      195.70      168.37     12.54 o 
   1   7   1     4718.89     4132.00    127.69 o 
   2   7   1      923.21      856.31     42.64 o 
   3   7   1     2087.87     1929.78     84.99 o 
   4   7   1      336.59      314.44     17.51 o 
   5   7   1      471.72      466.91     27.55 o 
   6   7   1      285.23      249.95     25.18 o 
   7   7   1      235.48      177.80     80.09 o 
   8   7   1      116.95      104.39     18.36 o 
   9   7   1      873.40      873.33     53.85 o 
  10   7   1      177.54      119.12     21.61 o 
  -9   8   1      438.59      374.74     34.78 o 
  -8   8   1      103.73      101.25     16.06 o 
  -7   8   1      830.71      839.83     44.75 o 
  -6   8   1      202.94      184.65     20.16 o 
  -5   8   1     1409.93     1261.98     87.54 o 
  -4   8   1      474.29      324.50     86.44 o 
  -3   8   1     1015.18      961.46     22.84 o 
  -2   8   1     2213.60     2296.22     97.53 o 
  -1   8   1     1208.76     1122.83     36.32 o 
   0   8   1     2408.18     2215.93     43.01 o 
   1   8   1     1330.61     1264.21     30.80 o 
   2   8   1     2314.39     2345.35     47.35 o 
   3   8   1     1100.50     1098.01     20.64 o 
   4   8   1      508.87      498.65     38.94 o 
   5   8   1     1306.54     1340.36     38.12 o 
   6   8   1      234.64      239.43     30.95 o 
   7   8   1     1026.05     1057.30     55.56 o 
   8   8   1      118.31      148.60     23.18 o 
   9   8   1      543.81      555.50     53.98 o 
  -9   9   1       87.92       60.59     12.23 o 
  -8   9   1     1125.60     1113.50     63.22 o 
  -7   9   1      334.77      250.28     41.29 o 
  -6   9   1     2606.75     1575.39     43.48 o 
  -5   9   1      612.34      548.52     33.56 o 
  -4   9   1     1815.54     1671.75     33.92 o 
  -3   9   1      818.53      748.80     17.65 o 
  -2   9   1     1042.66     1019.92     48.12 o 
  -1   9   1      639.16      575.11     18.79 o 
   0   9   1        1.97       11.26      5.54 o 
   1   9   1      686.72      617.88     20.70 o 
   2   9   1      937.45      933.05     47.32 o 
   3   9   1      671.79      684.96     26.52 o 
   4   9   1     1579.59     1565.44     51.01 o 
   5   9   1      597.25      552.69     41.09 o 
   7   9   1      309.89      341.75     51.66 o 
   8   9   1     1112.17     1245.66     74.75 o 
   9   9   1       96.06      106.44     19.33 o 
  -8  10   1       29.12       43.45     12.26 o 
  -7  10   1     1681.75     1758.69     90.97 o 
  -6  10   1      411.46      154.66     82.80 o 
  -5  10   1     2098.27     2207.35     92.03 o 
  -4  10   1       20.92        9.35      3.49 o 
  -3  10   1     1775.67     1752.36     35.71 o 
  -2  10   1       94.56       89.90     11.46 o 
  -1  10   1      542.14      487.64     27.82 o 
   0  10   1        0.83        3.00      2.72 o 
   1  10   1      528.08      522.76     30.50 o 
   2  10   1      117.50      135.66     11.23 o 
   3  10   1     1680.94     1591.65     86.70 o 
   4  10   1       39.23       28.77      5.23 o 
   5  10   1     2169.57     2224.40     64.39 o 
   7  10   1     1567.66     1596.11     82.49 o 
   8  10   1       34.24       37.04      8.80 o 
  -8  11   1      649.09      708.32     54.46 o 
  -7  11   1       61.33       25.46      7.16 o 
  -6  11   1     1139.99     1186.46     62.18 o 
  -5  11   1      367.34      290.96     61.22 o 
  -4  11   1     1360.19     1456.91     30.97 o 
  -3  11   1      897.73      899.02     19.84 o 
  -2  11   1      251.52      198.57     18.15 o 
  -1  11   1     1209.38     1095.96     23.24 o 
   0  11   1        3.94       16.19      3.72 o 
   1  11   1     1226.94     1252.97     51.52 o 
   2  11   1      267.13      220.83     29.62 o 
   3  11   1      971.79      875.17     44.48 o 
   4  11   1     1692.91     1689.62    123.61 o 
   5  11   1      370.25      425.26     39.15 o 
   6  11   1     1284.75     1318.65     70.93 o 
   7  11   1       75.49       69.55     12.62 o 
   8  11   1      672.06      710.65     73.29 o 
  -7  12   1      281.54      225.81     29.70 o 
  -6  12   1       21.85       30.58     10.15 o 
  -5  12   1      223.15      166.43     36.44 o 
  -4  12   1      440.45      520.64     27.25 o 
  -3  12   1      366.06      373.27     27.35 o 
  -2  12   1     1485.46     1532.33     33.88 o 
  -1  12   1      447.54      497.56     35.32 o 
   0  12   1     2288.56     2155.21     35.67 o 
   1  12   1      429.70      439.79     62.28 o 
   2  12   1     1329.05     1337.52     29.45 o 
   3  12   1      349.35      334.76     26.25 o 
   4  12   1      388.71      445.75     35.84 o 
   5  12   1      228.77      207.22     24.09 o 
   6  12   1       30.05       27.93     14.71 o 
   7  12   1      204.79      187.63     20.80 o 
  -6  13   1       57.28       54.43     12.54 o 
  -5  13   1      131.25      102.09     15.80 o 
  -4  13   1      129.65      102.82     11.77 o 
  -3  13   1     1050.09     1246.15     46.72 o 
  -2  13   1      317.87      314.40     29.86 o 
  -1  13   1     1271.56     1369.13     49.91 o 
   0  13   1       32.60       43.66      8.13 o 
   1  13   1     1254.02     1347.15     86.58 o 
   2  13   1      327.17      285.73     28.34 o 
   3  13   1      994.01     1040.35     42.18 o 
   4  13   1      123.29       76.97      8.95 o 
   5  13   1      162.42      145.89     15.23 o 
   6  13   1       61.27       40.95     17.27 o 
  -5  14   1      156.23      154.09     26.02 o 
  -4  14   1      277.69      256.39     48.35 o 
  -3  14   1      198.33      218.41     21.25 o 
  -2  14   1     1174.94     1465.99     54.46 o 
  -1  14   1      122.56      117.99     12.27 o 
   0  14   1     1347.10     1535.42     58.44 o 
   1  14   1       86.91       83.58      9.20 o 
   2  14   1     1248.79     1300.49     50.48 o 
   3  14   1      185.72      166.11     16.82 o 
   4  14   1      274.51      235.23     23.48 o 
   5  14   1      113.86       96.33     12.17 o 
  -4  15   1      406.52      358.27     34.27 o 
  -3  15   1      166.71      131.82     16.97 o 
  -2  15   1      169.73      168.76     17.66 o 
  -1  15   1      506.04      615.07     23.79 o 
   0  15   1       64.81       54.59      7.25 o 
   1  15   1      533.22      637.77     27.07 o 
   2  15   1      176.20      182.58     38.50 o 
   3  15   1      128.03      111.69     38.29 o 
   4  15   1      416.79      438.20     56.27 o 
  -2  16   1       11.02       12.65     21.85 o 
  -1  16   1       55.78       39.45      7.63 o 
   0  16   1        0.71       -1.90      8.12 o 
   1  16   1       49.97       35.93      6.45 o 
   2  16   1       16.57       20.47      4.67 o 
   0   0   2     1711.47     1842.17     77.14 o 
   1   0   2     1022.13     1102.22     48.90 o 
   2   0   2     3321.26     3517.12     48.13 o 
   3   0   2       42.28       41.40      3.46 o 
   4   0   2      856.31      850.14     36.18 o 
   5   0   2      107.04       88.36     10.38 o 
   6   0   2       72.76       66.80      7.84 o 
   7   0   2      173.59      199.42     40.06 o 
   8   0   2      992.36      951.27     42.71 o 
  10   0   2     1091.83     1140.12     87.44 o 
  -9   1   2      729.52      918.43     47.24 o 
  -8   1   2      194.51      234.67     53.24 o 
  -7   1   2       52.10       55.35     14.45 o 
  -6   1   2      368.07      372.19     26.71 o 
  -5   1   2      540.19      561.22     18.55 o 
  -4   1   2     1853.92     1996.29     51.83 o 
  -3   1   2     4126.28     4367.76     84.75 o 
  -2   1   2     2007.22     2020.03     28.31 o 
  -1   1   2     3962.73     4042.31     41.11 o 
   0   1   2     1416.63     1490.95     28.09 o 
   1   1   2     3673.86     3895.79    150.93 o 
   2   1   2     1872.42     1919.29     22.59 o 
   3   1   2     4026.52     4373.43     99.60 o 
   4   1   2     1964.65     2111.60     58.76 o 
   5   1   2      502.37      541.87     15.56 o 
   6   1   2      394.28      443.26     32.23 o 
   7   1   2       43.26       45.73      4.97 o 
   8   1   2      147.25      143.69     33.59 o 
   9   1   2      754.05      766.03     48.18 o 
 -10   2   2      390.41      231.79     39.87 o 
  -9   2   2      656.65      737.99     31.71 o 
  -8   2   2      518.31      548.57     22.41 o 
  -7   2   2     1027.82     1064.44     22.46 o 
  -6   2   2      338.04      330.13     88.65 o 
  -5   2   2     2122.17     2278.41    121.68 o 
  -4   2   2      827.81      898.30     33.54 o 
  -3   2   2     2572.27     2736.51     56.59 o 
  -2   2   2     3408.00     3906.02     53.46 o 
  -1   2   2     3029.88     3204.85     31.11 o 
   0   2   2     2034.69     2069.91     32.46 o 
   1   2   2     2874.65     3026.07     43.62 o 
   2   2   2     3528.15     3989.84     64.65 o 
   3   2   2     2799.28     2974.74     56.33 o 
   4   2   2      942.52      965.17     39.47 o 
   5   2   2     2234.28     2370.48     58.08 o 
   6   2   2      350.16      287.07     40.47 o 
   7   2   2     1135.18     1122.61     34.11 o 
   8   2   2      445.33      465.38     34.85 o 
   9   2   2      735.89      711.24     50.75 o 
 -10   3   2      471.28      383.00     43.41 o 
  -9   3   2      442.21      419.25     53.21 o 
  -8   3   2     1376.80     1451.89     54.09 o 
  -7   3   2     1241.68     1192.00     91.47 o 
  -6   3   2     3896.52     4032.69    149.27 o 
  -5   3   2      933.16      959.63     20.50 o 
  -4   3   2     1896.47     2050.05     53.17 o 
  -3   3   2      787.12      877.10     21.61 o 
  -2   3   2     1115.70     1177.09     38.21 o 
  -1   3   2      168.83      191.74     29.10 o 
   0   3   2      125.66      148.81      7.98 o 
   1   3   2      158.53      180.73      9.70 o 
   2   3   2      994.14     1065.82     25.96 o 
   3   3   2      938.06     1010.63     12.49 o 
   4   3   2     1644.46     1861.48     51.29 o 
   5   3   2     1063.73     1079.39     44.72 o 
   6   3   2     3835.92     4151.66    541.72 o 
   7   3   2     1253.24     1186.78     40.28 o 
   8   3   2     1346.12     1293.24     66.94 o 
   9   3   2      430.06      337.31     52.70 o 
  10   3   2      484.75      477.53     52.10 o 
 -10   4   2      221.85      168.42     19.04 o 
  -9   4   2      756.01      770.77     46.62 o 
  -8   4   2      523.36      523.71     23.34 o 
  -7   4   2     1632.44     1753.47     35.95 o 
  -6   4   2      437.96      434.59     43.36 o 
  -5   4   2     3093.53     3280.50     65.18 o 
  -4   4   2     1152.92     1211.62     42.17 o 
  -3   4   2     1419.02     1374.27     27.39 o 
  -2   4   2      710.17      745.93     29.15 o 
  -1   4   2      943.32      902.44     13.45 o 
   0   4   2      211.60      222.32     10.55 o 
   1   4   2      907.82      869.19     27.32 o 
   2   4   2      775.10      839.80     13.43 o 
   3   4   2     1241.84     1298.00     40.72 o 
   4   4   2     1010.86     1083.62     18.36 o 
   5   4   2     3026.42     2961.34     83.58 o 
   6   4   2      379.52      386.63     42.09 o 
   7   4   2     1577.48     1494.85     44.18 o 
   8   4   2      500.31      496.20     35.81 o 
   9   4   2      699.44      784.82     53.95 o 
  10   4   2      217.51      166.56     30.76 o 
  -9   5   2      517.69      448.28     31.48 o 
  -8   5   2      490.89      440.07     47.38 o 
  -7   5   2      216.25      219.26     24.53 o 
  -6   5   2     1108.65     1190.05     87.99 o 
  -5   5   2      437.53      483.68     34.20 o 
  -4   5   2     1363.58     1341.60     20.72 o 
  -3   5   2     1727.23     1685.28     52.93 o 
  -2   5   2      587.79      563.82     28.91 o 
  -1   5   2     2448.31     2446.55     33.81 o 
   0   5   2      581.07      552.25     18.52 o 
   1   5   2     2538.91     2548.80     49.38 o 
   2   5   2      732.80      713.37     24.20 o 
   3   5   2     1767.54     1796.13     43.25 o 
   4   5   2     1309.86     1318.31     21.90 o 
   5   5   2      443.99      468.90     49.47 o 
   6   5   2     1123.69     1157.23     39.06 o 
   7   5   2      237.62      269.96     39.88 o 
   8   5   2      630.86      610.30     43.28 o 
   9   5   2      474.69      470.47     41.98 o 
  -9   6   2       47.01       20.95      4.50 o 
  -8   6   2      301.86      237.39     34.86 o 
  -7   6   2      197.78      169.54     24.06 o 
  -6   6   2      439.53      428.50     43.08 o 
  -5   6   2      213.12      181.60     19.46 o 
  -4   6   2      662.30      646.90     85.22 o 
  -3   6   2      316.31      313.60     11.60 o 
  -2   6   2     3458.36     3654.96    106.15 o 
  -1   6   2      968.97      988.97     16.36 o 
   0   6   2     2263.54     2373.16     33.04 o 
   1   6   2      997.44     1016.99     34.74 o 
   2   6   2     3569.38     3840.51     49.23 o 
   3   6   2      319.58      300.16     10.94 o 
   4   6   2      702.28      774.40     35.86 o 
   5   6   2      241.15      274.68     34.22 o 
   6   6   2      434.44      407.62     44.93 o 
   7   6   2      215.59      178.46     27.94 o 
   8   6   2      322.29      339.20     50.50 o 
   9   6   2       64.50       43.36      9.65 o 
  -9   7   2      484.96      467.49     42.54 o 
  -8   7   2       18.75       21.03     11.40 o 
  -7   7   2       70.24       89.65     14.93 o 
  -6   7   2      127.19      119.97     18.03 o 
  -5   7   2       42.19       37.37      8.35 o 
  -4   7   2      463.31      439.95     44.24 o 
  -3   7   2     1608.39     1636.66     57.82 o 
  -1   7   2     2433.42     2369.15     27.28 o 
   0   7   2     2128.73     2279.16     77.57 o 
   1   7   2     2357.32     2348.71     61.16 o 
   2   7   2     1526.97     1543.31     35.06 o 
   3   7   2     1553.60     1577.73     57.32 o 
   4   7   2      492.15      493.22     51.82 o 
   5   7   2       50.75       53.82      9.12 o 
   6   7   2      131.28      129.87     21.03 o 
   7   7   2       52.66       38.40      7.30 o 
   8   7   2       47.66       26.89      6.81 o 
   9   7   2      518.40      516.46     56.72 o 
  -8   8   2      289.28      230.67     34.06 o 
  -7   8   2      482.60      491.28     28.10 o 
  -6   8   2      397.49      418.42     24.98 o 
  -5   8   2     1155.61     1302.81     40.50 o 
  -3   8   2      786.57      822.03     56.19 o 
  -2   8   2     2005.39     1988.61     32.67 o 
  -1   8   2     1254.82     1238.12     20.93 o 
   0   8   2     2572.87     2826.27     55.97 o 
   1   8   2     1153.99     1188.00     62.82 o 
   2   8   2     2031.53     1956.80     39.28 o 
   3   8   2      828.21      882.41     21.64 o 
   4   8   2      550.33      598.19     66.99 o 
   5   8   2     1249.30     1348.63     49.33 o 
   6   8   2      362.57      337.02     51.38 o 
   7   8   2      494.49      496.31     42.57 o 
   8   8   2      238.96      240.60     25.56 o 
  -7   9   2      351.04      287.16     48.82 o 
  -6   9   2     1899.79     2039.19    104.89 o 
  -5   9   2      452.96      457.49     26.17 o 
  -4   9   2     1154.62     1302.24     40.07 o 
  -3   9   2      379.55      398.74     28.79 o 
  -2   9   2      340.05      329.66     37.08 o 
  -1   9   2      394.74      407.23     34.40 o 
   0   9   2      113.66       71.64      9.84 o 
   1   9   2      346.26      387.92     28.91 o 
   2   9   2      273.96      249.03     19.52 o 
   3   9   2      457.95      545.34     58.78 o 
   4   9   2      972.72     1111.66     50.72 o 
   5   9   2      535.16      613.44     48.94 o 
   6   9   2     1808.29     1917.19    101.66 o 
   7   9   2      360.88      352.50     53.15 o 
   8   9   2      613.78      653.02     61.77 o 
  -7  10   2     1248.66     1481.30    111.42 o 
  -6  10   2      397.14      436.16     26.97 o 
  -5  10   2     1749.28     2001.09    103.24 o 
  -4  10   2      388.03      413.39     17.28 o 
  -3  10   2      302.31      331.11     24.16 o 
  -2  10   2       83.90       61.49     16.43 o 
  -1  10   2      146.91      124.25     15.99 o 
   0  10   2      129.42      139.71     11.27 o 
   1  10   2      121.87       96.23      6.65 o 
   2  10   2      129.77      116.06      9.59 o 
   3  10   2      335.09      436.11     48.01 o 
   4  10   2      357.96      418.92     34.32 o 
   5  10   2     1699.46     1861.56    100.36 o 
   6  10   2      427.05      463.15     34.49 o 
   7  10   2     1262.28     1268.77     98.60 o 
  -7  11   2      230.79      194.10     19.02 o 
  -6  11   2      729.31      915.94     49.13 o 
  -5  11   2      280.73      290.27     39.93 o 
  -4  11   2      473.41      502.20    108.78 o 
  -3  11   2      308.62      405.61     24.46 o 
  -2  11   2      335.04      418.83     30.81 o 
  -1  11   2      654.42      742.79     40.39 o 
   0  11   2      148.78      134.54      8.93 o 
   1  11   2      618.75      726.59     34.79 o 
   2  11   2      424.81      489.51     23.92 o 
   3  11   2      255.43      321.05     46.13 o 
   4  11   2      552.80      624.80     45.71 o 
   5  11   2      179.97      194.41     28.95 o 
   6  11   2      808.53      981.65     71.21 o 
   7  11   2      240.97      243.98     28.20 o 
  -6  12   2      164.99      109.03     19.75 o 
  -5  12   2      224.77      208.22     29.44 o 
  -4  12   2      348.31      324.34     47.39 o 
  -3  12   2      543.22      636.60     27.26 o 
  -2  12   2     1436.34     1716.50     77.41 o 
  -1  12   2      448.33      536.17     33.80 o 
   0  12   2     1015.45     1183.16     47.77 o 
   1  12   2      476.45      546.19     29.74 o 
   2  12   2     1470.84     1820.03     56.91 o 
   3  12   2      557.40      684.58     29.60 o 
   4  12   2      334.26      389.91     66.60 o 
   5  12   2      216.63      191.29     29.31 o 
   6  12   2      176.27      142.46     25.41 o 
  -5  13   2       84.32       55.02     10.79 o 
  -4  13   2      126.62      124.69     22.18 o 
  -3  13   2      624.86      600.94     42.34 o 
  -2  13   2      432.49      475.51     47.35 o 
  -1  13   2     1001.92     1234.98     50.81 o 
   0  13   2     1020.71     1265.72     89.03 o 
   1  13   2     1003.39     1114.40     45.46 o 
   2  13   2      433.74      496.75     27.22 o 
   3  13   2      612.01      683.27     48.74 o 
   4  13   2      140.72      116.02     32.83 o 
   5  13   2       83.76       64.91     12.78 o 
  -4  14   2      198.15      198.92     18.42 o 
  -3  14   2      139.77      151.31     26.20 o 
  -2  14   2      474.96      620.52     35.71 o 
  -1  14   2      178.93      201.95     20.75 o 
   0  14   2      474.44      595.92     26.05 o 
   1  14   2      154.56      141.11     14.90 o 
   2  14   2      417.88      412.57     26.51 o 
   3  14   2      135.10      122.37     15.36 o 
   4  14   2      223.68      195.51     22.33 o 
  -1  15   2      279.98      305.77     19.80 o 
   0  15   2       13.67       29.78      9.81 o 
   1  15   2      268.66      287.36     60.84 o 
   0   0   3     1168.57     1800.74     51.28 o 
   1   0   3     2469.80     2663.83     81.08 o 
   2   0   3      631.92      771.54     49.91 o 
   3   0   3     1140.28     1279.58     36.61 o 
   4   0   3      363.14      353.02     35.12 o 
   5   0   3      117.23      115.86     11.00 o 
   6   0   3       38.92       30.66      3.22 o 
   7   0   3        6.93        1.78      2.92 o 
   8   0   3      353.11      322.06     52.36 o 
  -7   1   3      557.32      585.51     31.57 o 
  -6   1   3       97.56      100.11      9.02 o 
  -5   1   3      463.44      479.69     28.57 o 
  -4   1   3      499.12      522.65     32.46 o 
  -3   1   3      932.14      984.01     34.98 o 
  -2   1   3      910.69      973.78     94.25 o 
  -1   1   3     1530.66     1881.52     95.82 o 
   0   1   3     2805.59     3197.99    100.23 o 
   1   1   3     1485.43     1593.26     56.04 o 
   2   1   3      870.45      897.28     20.03 o 
   3   1   3      859.68      992.37     42.35 o 
   4   1   3      475.75      540.63     51.71 o 
   5   1   3      398.16      369.46     43.46 o 
   6   1   3       81.41       74.88     10.67 o 
  -7   2   3      497.21      541.79     29.88 o 
  -6   2   3     1014.27     1099.35     34.85 o 
  -5   2   3     1020.65     1124.03     20.10 o 
  -4   2   3     1316.98     1470.79     25.85 o 
  -3   2   3     1403.85     1567.31     44.83 o 
  -2   2   3      753.97      811.70     68.91 o 
  -1   2   3      747.49      757.85     29.12 o 
   0   2   3     1168.79     1233.20     24.13 o 
   1   2   3      745.63      758.76     16.29 o 
   2   2   3      596.45      600.63     48.06 o 
   3   2   3     1341.61     1535.39     35.82 o 
   4   2   3     1244.25     1411.78     30.02 o 
   5   2   3     1208.05     1191.25     33.67 o 
  -7   3   3      648.26      709.82     30.14 o 
  -6   3   3      817.66     1044.23    111.22 o 
  -5   3   3      978.79     1031.92     28.51 o 
  -4   3   3     1332.58     1626.34     73.89 o 
  -3   3   3     1514.51     1690.43     48.40 o 
  -2   3   3      583.82      607.71     80.59 o 
  -1   3   3       48.78       37.03      3.11 o 
   0   3   3       19.78       15.67      2.35 o 
   1   3   3       47.72       41.76      4.57 o 
   2   3   3      609.82      687.55     27.16 o 
   3   3   3     1607.96     1724.57     36.44 o 
   4   3   3     1460.48     1639.81     55.61 o 
   5   3   3     1076.02     1007.16    210.20 o 
   6   3   3      838.32     1100.97     59.01 o 
   7   3   3      668.65      819.13     53.30 o 
   8   3   3      730.98      785.31     69.59 o 
  -8   4   3      664.02      702.45     54.15 o 
  -7   4   3      655.85      775.16     58.78 o 
  -6   4   3      745.61      932.05     38.69 o 
  -5   4   3     1236.68     1476.50     92.93 o 
  -4   4   3      970.84     1020.12     59.47 o 
  -3   4   3     1034.97     1108.49     26.68 o 
  -2   4   3      677.12      662.37     62.71 o 
  -1   4   3      421.01      407.93     29.96 o 
   0   4   3      283.98      282.59     22.63 o 
   1   4   3      382.76      385.51     29.45 o 
   2   4   3      668.53      715.65     21.02 o 
   3   4   3      975.27     1081.34     23.71 o 
   4   4   3     1092.22     1187.62     76.50 o 
   5   4   3     1027.87     1079.78     58.35 o 
   6   4   3      773.70      924.16     56.13 o 
   7   4   3      626.95      669.89     51.46 o 
   8   4   3      637.86      625.59     56.66 o 
  -8   5   3      220.03      172.04     39.78 o 
  -7   5   3      612.90      593.58     65.09 o 
  -6   5   3      386.77      443.79     27.09 o 
  -5   5   3      433.85      423.13     25.40 o 
  -4   5   3      546.90      554.35     55.30 o 
  -3   5   3      539.82      560.74     55.60 o 
  -1   5   3      558.11      520.52     37.32 o 
   0   5   3      853.65      911.77     20.71 o 
   1   5   3      602.42      610.14     48.97 o 
   2   5   3      482.21      573.53     42.18 o 
   3   5   3      546.53      574.42     45.80 o 
   4   5   3      571.98      625.77    128.32 o 
   5   5   3      461.90      502.91     34.19 o 
   6   5   3      457.75      489.38     44.46 o 
   7   5   3      558.56      526.24     43.47 o 
   8   5   3      192.77      152.26     30.17 o 
  -7   6   3      125.28      103.00     18.44 o 
  -6   6   3       15.10       13.57      9.23 o 
  -5   6   3      245.28      206.75     29.57 o 
  -4   6   3      364.99      334.83     45.74 o 
  -3   6   3      496.87      484.39     50.58 o 
  -2   6   3      671.57      734.03     22.06 o 
  -1   6   3     1399.01     1492.95     30.66 o 
   0   6   3     1497.60     1655.38     33.99 o 
   1   6   3     1337.53     1474.07     84.81 o 
   2   6   3      643.77      721.54     55.33 o 
   3   6   3      475.05      505.65     62.89 o 
   4   6   3      321.54      220.80    102.58 o 
   5   6   3      277.78      280.52     43.29 o 
   6   6   3        5.85       15.25      5.65 o 
   7   6   3      136.86      116.06     22.47 o 
  -7   7   3       51.15       36.40      8.55 o 
  -6   7   3       75.50       60.44     11.74 o 
  -5   7   3      132.07      115.14     18.02 o 
  -4   7   3      810.66      795.34     43.55 o 
  -3   7   3      528.64      514.36     23.93 o 
  -2   7   3     1025.20     1132.55     39.11 o 
  -1   7   3     1642.60     1606.57    203.22 o 
   0   7   3     2431.18     2760.26     63.07 o 
   1   7   3     1571.85     1764.60     36.27 o 
   2   7   3     1041.20     1187.89     27.26 o 
   3   7   3      538.66      602.92     25.45 o 
   4   7   3      840.76      912.69     55.92 o 
   5   7   3      121.24      116.29     19.58 o 
   6   7   3       96.89       81.83     13.59 o 
   7   7   3       42.86       27.00      7.42 o 
  -6   8   3      298.61      273.53     23.98 o 
  -5   8   3      428.59      469.06     28.42 o 
  -4   8   3      573.41      596.26     33.78 o 
  -3   8   3      662.02      711.43     73.03 o 
  -2   8   3      581.64      601.99     23.93 o 
  -1   8   3      449.85      426.77     31.38 o 
   0   8   3      951.61      898.77     49.99 o 
   1   8   3      469.12      471.51     46.77 o 
   2   8   3      504.77      527.58     22.02 o 
   3   8   3      626.66      645.59     44.13 o 
   4   8   3      579.94      645.99     48.23 o 
   5   8   3      416.60      476.09     37.13 o 
   6   8   3      281.36      223.81     26.93 o 
  -6   9   3      541.45      618.67     49.15 o 
  -5   9   3      359.92      344.01     46.99 o 
  -4   9   3      688.43      776.50     43.03 o 
  -3   9   3      501.66      464.48     27.56 o 
  -2   9   3      214.79      183.55     18.96 o 
  -1   9   3       95.04       79.14     11.84 o 
   0   9   3        2.36        8.02      3.23 o 
   1   9   3      108.78       86.04      9.02 o 
   2   9   3      221.64      225.43     32.15 o 
   3   9   3      573.88      625.85     43.03 o 
   4   9   3      750.93      856.71     58.08 o 
   5   9   3      423.20      474.81     36.65 o 
   6   9   3      554.80      614.50     55.06 o 
  -5  10   3      490.31      632.06     49.26 o 
  -4  10   3      545.41      665.03     37.58 o 
  -3  10   3      320.28      308.41     41.67 o 
  -2  10   3      458.17      507.41     39.64 o 
  -1  10   3        5.55       13.91      3.89 o 
   0  10   3       53.37       42.40      6.06 o 
   1  10   3       16.00       13.99      4.73 o 
   2  10   3      442.56      505.19     34.43 o 
   3  10   3      293.21      331.95     48.17 o 
   4  10   3      560.36      603.38     41.56 o 
   5  10   3      480.01      510.90     44.60 o 
  -4  11   3      589.65      695.18     53.77 o 
  -3  11   3      222.63      166.61     28.30 o 
  -2  11   3      201.98      185.60     26.86 o 
  -1  11   3      124.33      148.20     15.77 o 
   0  11   3      151.31      152.63     17.23 o 
   1  11   3      163.36      171.13     25.41 o 
   2  11   3      199.29      224.98     33.66 o 
   3  11   3      172.64      168.87     18.86 o 
   4  11   3      518.50      527.00     44.43 o 
  -3  12   3      144.61      142.00     24.67 o 
  -2  12   3      326.61      410.16     33.86 o 
  -1  12   3      480.51      533.09     30.95 o 
   0  12   3      782.27      936.68     52.06 o 
   1  12   3      485.36      510.47     32.81 o 
   2  12   3      350.21      377.43     38.13 o 
   3  12   3      171.67      132.18     23.55 o 
   0  13   3      691.65      680.48     40.68 o 
   6   0   4       31.33       30.30      6.65 o 
  -5   1   4      341.86      391.47     42.28 o 
  -4   1   4      211.40      208.01     28.98 o 
   2   1   4     1031.66     1235.95     65.60 o 
   4   1   4      228.59      217.57     43.53 o 
  -5   2   4      259.73      199.89     15.20 o 
  -4   2   4      607.57      585.09     84.58 o 
   1   2   4      379.79      304.44     50.19 o 
   2   2   4      284.38      344.30     54.35 o 
   3   2   4      389.08      297.95     52.79 o 
   6   2   4      788.32      799.43     67.66 o 
  -5   3   4     1070.49     1049.48     65.79 o 
  -4   3   4      483.58      571.69     34.55 o 
   0   3   4       43.38       35.80      7.63 o 
   1   3   4       96.99       60.61     12.38 o 
   2   3   4      209.90      134.12     23.76 o 
   3   3   4      273.46      252.58     43.18 o 
   4   3   4      506.24      486.90     43.03 o 
   5   3   4     1027.11     1007.02     84.10 o 
  -5   4   4      138.57       97.56     17.10 o 
  -4   4   4      791.18      697.24     53.96 o 
  -1   4   4      320.37      171.14     31.81 o 
   0   4   4      123.34       70.61     11.32 o 
   1   4   4      309.85      226.13     39.01 o 
   2   4   4      329.68      253.26     36.88 o 
   3   4   4      291.30      202.85     36.01 o 
   4   4   4      915.32      999.06     61.46 o 
   5   4   4      189.35      111.45     21.14 o 
  -5   5   4      271.97      271.03     24.04 o 
  -4   5   4      200.13      128.60     22.06 o 
  -3   5   4      366.50      215.65     35.64 o 
  -1   5   4      219.42      114.59     21.76 o 
   0   5   4      789.03      806.78     42.63 o 
   1   5   4      174.72      105.48     17.83 o 
   2   5   4      539.78      463.13     37.11 o 
   3   5   4      321.31      237.98     39.83 o 
   4   5   4      197.99      137.24     30.20 o 
   5   5   4      245.80      176.58     26.98 o 
  -4   6   4       37.22       24.77      8.03 o 
  -3   6   4      702.44      600.33     46.93 o 
  -1   6   4      983.91     1054.52     57.49 o 
   0   6   4      352.63      188.75     33.50 o 
   1   6   4      978.05      951.22     55.99 o 
   2   6   4      146.49       80.98     14.97 o 
   3   6   4      715.22      585.18     52.83 o 
   4   6   4       40.66       22.10      4.91 o 
  -3   7   4      203.85      159.57     27.27 o 
  -2   7   4      888.08      682.23     65.15 o 
  -1   7   4      509.89      273.77     40.09 o 
   0   7   4      636.49      615.02     33.23 o 
   1   7   4      505.45      298.50     39.27 o 
   2   7   4      918.40      882.55     72.37 o 
   3   7   4      179.09      127.18     24.49 o 
  -2   8   4      186.12      120.33     21.12 o 
  -1   8   4      288.81      164.65     29.15 o 
   0   8   4       99.48       64.88     12.08 o 
   1   8   4      329.81      194.15     28.84 o 
   2   8   4      211.78      161.92     30.34 o 
   0   9   4      165.15       83.76     15.80 o 
                                                 
